# Supplementary material for: Selective sweeps versus introgression - population genetic dynamics of the murine leukemia virus receptor Xpr1 in wild populations of the house mouse (Mus musculus)
Source: BMC Evol Biol. 2015 Nov 10;15:248. doi: 10.1186/s12862-015-0528-5 (PMC4641351; doi:10.1186/s12862-015-0528-5)
Supplement: Additional file 2: Table S4. — Phasing of Xpr1 haplotypes per individual. (XLSX 97 kb) [file 12862_2015_528_MOESM2_ESM.xlsx]

## Sheet: Sheet1
individuals	EX 4									ECL 3								ECL 4																		haplotype deignation
	G	G	G	A	T	G	T	C	A	A	C	C	G	T	G	T	G	A	T	T	A	C	A	A	C	G	T	T	T	A	A	G	C	C	T
Fra-AN1301-1	.	C	A	G	.	.	.	.	.	.	.	.	A	.	.	.	.	.	.	.	.	.	.	.	.	.	.	.	.	.	.	.	.	.	.	I
Fra-AN1301-2	.	C	A	G	.	.	.	.	.	.	.	.	A	.	.	.	.	.	.	.	.	.	.	.	.	.	.	.	.	.	.	.	.	.	.	I
Fra-AN55-1	.	C	A	G	.	.	.	.	.	.	.	.	A	.	.	.	.	.	.	.	.	.	.	.	.	.	.	.	.	.	.	.	.	.	.	I
Fra-AN55-2	.	C	A	G	.	.	.	.	.	.	.	.	A	.	.	.	.	.	.	.	.	.	.	.	.	.	.	.	.	.	.	.	.	.	.	I
Fra-AN2601-1	.	C	A	G	.	.	.	.	.	.	.	.	A	.	.	.	.	.	.	.	.	.	.	.	.	.	.	.	.	.	.	.	.	.	.	I
Fra-AN2601-2	.	C	A	G	.	.	.	.	.	.	.	.	A	.	.	.	.	.	.	.	.	.	.	.	.	.	.	.	.	.	.	.	.	.	.	I
Fra-AN3101-1	.	C	A	G	.	.	.	.	.	.	.	.	A	.	.	.	.	.	.	.	.	.	.	.	.	.	.	.	.	.	.	.	.	.	.	I
Fra-AN3101-2	.	C	A	G	.	.	.	.	.	.	.	.	A	.	.	.	.	.	.	.	.	.	.	.	.	.	.	.	.	.	.	.	.	.	.	I
Fra-AN3001-1	.	C	A	G	.	.	.	.	.	.	.	.	A	.	.	.	.	.	.	.	.	.	.	.	.	.	.	.	.	.	.	.	.	.	.	I
Fra-AN3001-2	.	C	A	G	.	.	.	.	.	.	.	.	A	.	.	.	.	.	.	.	.	.	.	.	.	.	.	.	.	.	.	.	.	.	.	I
Fra-AN2901-1	.	C	A	G	.	.	.	.	.	.	.	.	A	.	.	.	.	.	.	.	.	.	.	.	.	.	.	.	.	.	.	.	.	.	.	I
Fra-AN2901-2	.	C	A	G	.	.	.	.	.	.	.	.	A	.	.	.	.	.	.	.	.	.	.	.	.	.	.	.	.	.	.	.	.	.	.	I
Fra-AN0801-1	.	C	A	G	.	.	.	.	.	.	.	.	A	.	.	.	.	.	.	.	.	.	.	.	.	.	.	.	.	.	.	.	.	.	.	I
Fra-AN0801-2	.	.	A	.	C	.	.	.	.	.	.	.	A	.	.	.	.	.	.	.	.	.	.	.	.	.	.	.	.	.	.	.	.	.	.	II
Fra-AN1501-1	.	C	A	G	.	.	.	.	.	.	.	.	A	.	.	.	.	.	.	.	.	.	.	.	.	.	.	.	.	.	.	.	.	.	.	I
Fra-AN1501-2	.	.	A	.	C	.	.	.	.	.	.	.	A	.	.	.	.	.	.	.	.	.	.	.	.	.	.	.	.	.	.	.	.	.	.	II
Fra-AN2301-1	.	C	A	G	.	.	.	.	.	.	.	.	A	.	.	.	.	.	.	.	.	.	.	.	.	.	.	.	.	.	.	.	.	.	.	I
Fra-AN2301-2	.	.	A	.	C	.	.	.	.	.	.	.	A	.	.	.	.	.	.	.	.	.	.	.	.	.	.	.	.	.	.	.	.	.	.	II
Fra-AN1401-1	.	.	A	.	C	.	.	.	.	.	.	.	A	.	.	.	.	.	.	.	.	.	.	.	.	.	.	.	.	.	.	.	.	.	.	II
Fra-AN1401-2	.	.	A	.	C	.	.	.	.	.	.	.	A	.	.	.	.	.	.	.	.	.	.	.	.	.	.	.	.	.	.	.	.	.	.	II
Fra-AN0601-1	.	.	A	.	C	.	.	.	.	.	.	.	A	.	.	.	.	.	.	.	.	.	.	.	.	.	.	.	.	.	.	.	.	.	.	II
Fra-AN0601-2	.	.	A	.	C	.	.	.	.	.	.	.	A	.	.	.	.	.	.	.	.	.	.	.	.	.	.	.	.	.	.	.	.	.	.	II
Fra-AN2701-1	.	.	A	.	C	.	.	.	.	.	.	.	A	.	.	.	.	.	.	.	.	.	.	.	.	.	.	.	.	.	.	.	.	.	.	II
Fra-AN2701-2	.	.	A	.	C	.	.	.	.	.	.	.	A	.	.	.	.	.	.	.	.	.	.	.	.	.	.	.	.	.	.	.	.	.	.	II
Ger-CB17-1	.	C	A	G	.	.	.	.	.	.	.	.	A	.	.	.	.	.	.	.	.	.	.	.	.	.	.	.	.	.	.	.	.	.	.	I
Ger-CB17-2	.	C	A	G	.	.	.	.	.	.	.	.	A	.	.	.	.	.	.	.	.	.	.	.	.	.	.	.	.	.	.	.	.	.	.	I
Ger-CB15-1	.	C	A	G	.	.	.	.	.	.	.	.	A	.	.	.	.	.	.	.	.	.	.	.	.	.	.	.	.	.	.	.	.	.	.	I
Ger-CB15-2	.	C	A	G	.	.	.	.	.	.	.	.	A	.	.	.	.	.	.	.	.	.	.	.	.	.	.	.	.	.	.	.	.	.	.	I
Ger-CB18-1	.	C	A	G	.	.	.	.	.	.	.	.	A	.	.	.	.	.	.	.	.	.	.	.	.	.	.	.	.	.	.	.	.	.	.	I
Ger-CB18-2	.	C	A	G	.	.	.	.	.	.	.	.	A	.	.	.	.	.	.	.	.	.	.	.	.	.	.	.	.	.	.	.	.	.	.	I
Ger-CB20-1	.	C	A	G	.	.	.	.	.	.	.	.	A	.	.	.	.	.	.	.	.	.	.	.	.	.	.	.	.	.	.	.	.	.	.	I
Ger-CB20-2	.	C	A	G	.	.	.	.	.	.	.	.	A	.	.	.	.	.	.	.	.	.	.	.	.	.	.	.	.	.	.	.	.	.	.	I
Ger-CB01-1	.	C	A	G	.	.	.	.	.	.	.	.	A	.	.	.	.	.	.	.	.	.	.	.	.	.	.	.	.	.	.	.	.	.	.	I
Ger-CB01-2	.	C	A	G	.	.	.	.	.	.	.	.	A	.	.	.	.	.	.	.	.	.	.	.	.	.	.	.	.	.	.	.	.	.	.	I
Ger-CB09-1	.	C	A	G	.	.	.	.	.	.	.	.	A	.	.	.	.	.	.	.	.	.	.	.	.	.	.	.	.	.	.	.	.	.	.	I
Ger-CB09-2	.	C	A	G	.	.	.	.	.	.	.	.	A	.	.	.	.	.	.	.	.	.	.	.	.	.	.	.	.	.	.	.	.	.	.	I
Ger-CB05-1	.	C	A	G	.	.	.	.	.	.	.	.	A	.	.	.	.	.	.	.	.	.	.	.	.	.	.	.	.	.	.	.	.	.	.	I
Ger-CB05-2	.	C	A	G	.	.	.	.	.	.	.	.	A	.	.	.	.	.	.	.	.	.	.	.	.	.	.	.	.	.	.	.	.	.	.	I
Ger-CB13-1	.	C	A	G	.	.	.	.	.	.	.	.	A	.	.	.	.	.	.	.	.	.	.	.	.	.	.	.	.	.	.	.	.	.	.	I
Ger-CB13-2	.	C	A	G	.	.	.	.	.	.	.	.	A	.	.	.	.	.	.	.	.	.	.	.	.	.	.	.	.	.	.	.	.	.	.	I
Ger-CB03-1	.	C	A	G	.	.	.	.	.	.	.	.	A	.	.	.	.	.	.	.	.	.	.	.	.	.	.	.	.	.	.	.	.	.	.	I
Ger-CB03-2	.	C	A	G	.	.	.	.	.	.	.	.	A	.	.	.	.	.	.	.	.	.	.	.	.	.	.	.	.	.	.	.	.	.	.	I
Ger-CB21-1	.	C	A	G	.	.	.	.	.	.	.	.	A	.	.	.	.	.	.	.	.	.	.	.	.	.	.	.	.	.	.	.	.	.	.	I
Ger-CB21-2	.	C	A	G	.	.	.	.	.	.	.	.	A	.	.	.	.	.	.	.	.	.	.	.	.	.	.	.	.	.	.	.	.	.	.	I
Ger-CB10-1	.	.	A	.	C	.	.	.	.	.	.	.	A	.	.	.	.	.	.	.	.	.	.	.	.	.	.	.	.	.	.	.	.	.	.	II
Ger-CB10-2	.	C	A	G	.	.	.	.	.	.	.	.	A	.	.	.	.	.	.	.	.	.	.	.	.	.	.	.	.	.	.	.	.	.	.	I
Fra-DB221-1	.	C	A	G	.	.	.	.	.	.	.	.	A	.	.	.	.	.	.	.	.	.	.	.	.	.	.	.	.	.	.	.	.	.	.	I
Fra-DB221-2	.	C	A	G	.	.	.	.	.	.	.	.	A	.	.	.	.	.	.	.	.	.	.	.	.	.	.	.	.	.	.	.	.	.	.	I
Fra-DB7-1	.	C	A	G	.	.	.	.	.	.	.	.	A	.	.	.	.	.	.	.	.	.	.	.	.	.	.	.	.	.	.	.	.	.	.	I
Fra-DB7-2	.	C	A	G	.	.	.	.	.	.	.	.	A	.	.	.	.	.	.	.	.	.	.	.	.	.	.	.	.	.	.	.	.	.	.	I
Fra-DB81-1	.	C	A	G	.	.	.	.	.	.	.	.	A	.	.	.	.	.	.	.	.	.	.	.	.	.	.	.	.	.	.	.	.	.	.	I
Fra-DB81-2	.	C	A	G	.	.	.	.	.	.	.	.	A	.	.	.	.	.	.	.	.	.	.	.	.	.	.	.	.	.	.	.	.	.	.	I
Fra-DB151-1	.	C	A	G	.	.	.	.	.	.	.	.	A	.	.	.	.	.	.	.	.	.	.	.	.	.	.	.	.	.	.	.	.	.	.	I
Fra-DB151-2	.	C	A	G	.	.	.	.	.	.	.	.	A	.	.	.	.	.	.	.	.	.	.	.	.	.	.	.	.	.	.	.	.	.	.	I
Fra-DB11-1	.	C	A	G	.	.	.	.	.	.	.	.	A	.	.	.	.	.	.	.	.	.	.	.	.	.	.	.	.	.	.	.	.	.	.	I
Fra-DB11-2	.	C	A	G	.	.	.	.	.	.	.	.	A	.	.	.	.	.	.	.	.	.	.	.	.	.	.	.	.	.	.	.	.	.	.	I
Fra-DB3-1	.	C	A	G	.	.	.	.	.	.	.	.	A	.	.	.	.	.	.	.	.	.	.	.	.	.	.	.	.	.	.	.	.	.	.	I
Fra-DB3-2	.	C	A	G	.	.	.	.	.	.	.	.	A	.	.	.	.	.	.	.	.	.	.	.	.	.	.	.	.	.	.	.	.	.	.	I
Fra-DB201-1	.	C	A	G	.	.	.	.	.	.	.	.	A	.	.	.	.	.	.	.	.	.	.	.	.	.	.	.	.	.	.	.	.	.	.	I
Fra-DB201-2	.	C	A	G	.	.	.	.	.	.	.	.	A	.	.	.	.	.	.	.	.	.	.	.	.	.	.	.	.	.	.	.	.	.	.	I
Fra-DB191-1	.	C	A	G	.	.	.	.	.	.	.	.	A	.	.	.	.	.	.	.	.	.	.	.	.	.	.	.	.	.	.	.	.	.	.	I
Fra-DB191-2	.	.	A	.	C	.	.	.	.	.	.	.	A	.	.	.	.	.	.	.	.	.	.	.	.	.	.	.	.	.	.	.	.	.	.	II
Fra-DB22-1	.	C	A	G	.	.	.	.	.	.	.	.	A	.	.	.	.	.	.	.	.	.	.	.	.	.	.	.	.	.	.	.	.	.	.	I
Fra-DB22-2	.	.	A	.	C	.	.	.	.	.	.	.	A	.	.	.	.	.	.	.	.	.	.	.	.	.	.	.	.	.	.	.	.	.	.	II
Fra-DB131-1	.	C	A	G	.	.	.	.	.	.	.	.	A	.	.	.	.	.	.	.	.	.	.	.	.	.	.	.	.	.	.	.	.	.	.	I
Fra-DB131-2	.	.	A	.	C	.	.	.	.	.	.	.	A	.	.	.	.	.	.	.	.	.	.	.	.	.	.	.	.	.	.	.	.	.	.	II
Fra-DB14-1	.	C	A	G	.	.	.	.	.	.	.	.	A	.	.	.	.	.	.	.	.	.	.	.	.	.	.	.	.	.	.	.	.	.	.	I
Fra-DB14-2	.	.	A	.	C	.	.	.	.	.	.	.	A	.	.	.	.	.	.	.	.	.	.	.	.	.	.	.	.	.	.	.	.	.	.	II
Fra-DB18-1	.	.	A	.	C	.	.	.	.	.	.	.	A	.	.	.	.	.	.	.	.	.	.	.	.	.	.	.	.	.	.	.	.	.	.	II
Fra-DB18-2	.	.	A	.	C	.	.	.	.	.	.	.	A	.	.	.	.	.	.	.	.	.	.	.	.	.	.	.	.	.	.	.	.	.	.	II
Fra-ES0201-1	.	.	A	.	C	.	.	.	.	.	.	.	A	.	.	.	.	.	.	.	.	.	.	.	.	.	.	.	.	.	.	.	.	.	.	II
Fra-ES0201-2	.	.	A	.	C	.	.	.	.	.	.	.	A	.	.	.	.	.	.	.	.	.	.	.	.	.	.	.	.	.	.	.	.	.	.	II
Fra-ES0501-1	.	.	A	.	C	.	.	.	.	.	.	.	A	.	.	.	.	.	.	.	.	.	.	.	.	.	.	.	.	.	.	.	.	.	.	II
Fra-ES0501-2	.	.	A	.	C	.	.	.	.	.	.	.	A	.	.	.	.	.	.	.	.	.	.	.	.	.	.	.	.	.	.	.	.	.	.	II
Fra-ES0901-1	.	.	A	.	C	.	.	.	.	.	.	.	A	.	.	.	.	.	.	.	.	.	.	.	.	.	.	.	.	.	.	.	.	.	.	II
Fra-ES0901-2	.	.	A	.	C	.	.	.	.	.	.	.	A	.	.	.	.	.	.	.	.	.	.	.	.	.	.	.	.	.	.	.	.	.	.	II
Fra-ES1101-1	.	.	A	.	C	.	.	.	.	.	.	.	A	.	.	.	.	.	.	.	.	.	.	.	.	.	.	.	.	.	.	.	.	.	.	II
Fra-ES1101-2	.	C	A	G	.	.	.	.	.	.	.	.	A	.	.	.	.	.	.	.	.	.	.	.	.	.	.	.	.	.	.	.	.	.	.	I
Fra-ES1301-1	.	.	A	.	C	.	.	.	.	.	.	.	A	.	.	.	.	.	.	.	.	.	.	.	.	.	.	.	.	.	.	.	.	.	.	II
Fra-ES1301-2	.	C	A	G	.	.	.	.	.	.	.	.	A	.	.	.	.	.	.	.	.	.	.	.	.	.	.	.	.	.	.	.	.	.	.	I
Fra-ES1501-1	.	.	A	.	C	.	.	.	.	.	.	.	A	.	.	.	.	.	.	.	.	.	.	.	.	.	.	.	.	.	.	.	.	.	.	II
Fra-ES1501-2	.	C	A	G	.	.	.	.	.	.	.	.	A	.	.	.	.	.	.	.	.	.	.	.	.	.	.	.	.	.	.	.	.	.	.	I
Fra-ES1201-1	.	C	A	G	.	.	.	.	.	.	.	.	A	.	.	.	.	.	.	.	.	.	.	.	.	.	.	.	.	.	.	.	.	.	.	I
Fra-ES1201-2	.	C	A	G	.	.	.	.	.	.	.	.	A	.	.	.	.	.	.	.	.	.	.	.	.	.	.	.	.	.	.	.	.	.	.	I
Fra-ES1401-1	.	C	A	G	.	.	.	.	.	.	.	.	A	.	.	.	.	.	.	.	.	.	.	.	.	.	.	.	.	.	.	.	.	.	.	I
Fra-ES1401-2	.	C	A	G	.	.	.	.	.	.	.	.	A	.	.	.	.	.	.	.	.	.	.	.	.	.	.	.	.	.	.	.	.	.	.	I
Fra-ES0801-1	.	C	A	G	.	.	.	.	.	.	.	.	A	.	.	.	.	.	.	.	.	.	.	.	.	.	.	.	.	.	.	.	.	.	.	I
Fra-ES0801-2	.	C	A	G	.	.	.	.	.	.	.	.	A	.	.	.	.	.	.	.	.	.	.	.	.	.	.	.	.	.	.	.	.	.	.	I
Fra-ES0701-1	.	C	A	G	.	.	.	.	.	.	.	.	A	.	.	.	.	.	.	.	.	.	.	.	.	.	.	.	.	.	.	.	.	.	.	I
Fra-ES0701-2	.	C	A	G	.	.	.	.	.	.	.	.	A	.	.	.	.	.	.	.	.	.	.	.	.	.	.	.	.	.	.	.	.	.	.	I
Fra-ES0601-1	.	C	A	G	.	.	.	.	.	.	.	.	A	.	.	.	.	.	.	.	.	.	.	.	.	.	.	.	.	.	.	.	.	.	.	I
Fra-ES0601-2	.	C	A	G	.	.	.	.	.	.	.	.	A	.	.	.	.	.	.	.	.	.	.	.	.	.	.	.	.	.	.	.	.	.	.	I
Fra-ES0401-1	.	C	A	G	.	.	.	.	.	.	.	.	A	.	.	.	.	.	.	.	.	.	.	.	.	.	.	.	.	.	.	.	.	.	.	I
Fra-ES0401-2	.	C	A	G	.	.	.	.	.	.	.	.	A	.	.	.	.	.	.	.	.	.	.	.	.	.	.	.	.	.	.	.	.	.	.	I
Fra-LO101-1	.	.	A	.	C	.	.	.	.	.	.	.	A	.	.	.	.	.	.	.	.	.	.	.	.	.	.	.	.	.	.	.	.	.	.	II
Fra-LO101-2	.	.	A	.	C	.	.	.	.	.	.	.	A	.	.	.	.	.	.	.	.	.	.	.	.	.	.	.	.	.	.	.	.	.	.	II
Fra-LO13-1	.	.	A	.	C	.	.	.	.	.	.	.	A	.	.	.	.	.	.	.	.	.	.	.	.	.	.	.	.	.	.	.	.	.	.	II
Fra-LO13-2	.	.	A	.	C	.	.	.	.	.	.	.	A	.	.	.	.	.	.	.	.	.	.	.	.	.	.	.	.	.	.	.	.	.	.	II
Fra-LO21-1	.	.	A	.	C	.	.	.	.	.	.	.	A	.	.	.	.	.	.	.	.	.	.	.	.	.	.	.	.	.	.	.	.	.	.	II
Fra-LO21-2	.	.	A	.	C	.	.	.	.	.	.	.	A	.	.	.	.	.	.	.	.	.	.	.	.	.	.	.	.	.	.	.	.	.	.	II
Fra-LO31-1	.	.	A	.	C	.	.	.	.	.	.	.	A	.	.	.	.	.	.	.	.	.	.	.	.	.	.	.	.	.	.	.	.	.	.	II
Fra-LO31-2	.	.	A	.	C	.	.	.	.	.	.	.	A	.	.	.	.	.	.	.	.	.	.	.	.	.	.	.	.	.	.	.	.	.	.	II
Fra-LO141-1	.	.	A	.	C	.	.	.	.	.	.	.	A	.	.	.	.	.	.	.	.	.	.	.	.	.	.	.	.	.	.	.	.	.	.	II
Fra-LO141-2	.	C	A	G	.	.	.	.	.	.	.	.	A	.	.	.	.	.	.	.	.	.	.	.	.	.	.	.	.	.	.	.	.	.	.	I
Fra-LO81-1	.	.	A	.	C	.	.	.	.	.	.	.	A	.	.	.	.	.	.	.	.	.	.	.	.	.	.	.	.	.	.	.	.	.	.	II
Fra-LO81-2	.	C	A	G	.	.	.	.	.	.	.	.	A	.	.	.	.	.	.	.	.	.	.	.	.	.	.	.	.	.	.	.	.	.	.	I
Fra-LO91-1	.	.	A	.	C	.	.	.	.	.	.	.	A	.	.	.	.	.	.	.	.	.	.	.	.	.	.	.	.	.	.	.	.	.	.	II
Fra-LO91-2	.	C	A	G	.	.	.	.	.	.	.	.	A	.	.	.	.	.	.	.	.	.	.	.	.	.	.	.	.	.	.	.	.	.	.	I
Fra-LO51-1	.	.	A	.	C	.	.	.	.	.	.	.	A	.	.	.	.	.	.	.	.	.	.	.	.	.	.	.	.	.	.	.	.	.	.	II
Fra-LO51-2	.	C	A	G	.	.	.	.	.	.	.	.	A	.	.	.	.	.	.	.	.	.	.	.	.	.	.	.	.	.	.	.	.	.	.	I
Fra-LO41-1	.	.	A	.	C	.	.	.	.	.	.	.	A	.	.	.	.	.	.	.	.	.	.	.	.	.	.	.	.	.	.	.	.	.	.	II
Fra-LO41-2	.	C	A	G	.	.	.	.	.	.	.	.	A	.	.	.	.	.	.	.	.	.	.	.	.	.	.	.	.	.	.	.	.	.	.	I
Fra-LO11-1	.	.	A	.	C	.	.	.	.	.	.	.	A	.	.	.	.	.	.	.	.	.	.	.	.	.	.	.	.	.	.	.	.	.	.	II
Fra-LO11-2	.	C	A	G	.	.	.	.	.	.	.	.	A	.	.	.	.	.	.	.	.	.	.	.	.	.	.	.	.	.	.	.	.	.	.	I
Fra-LO61-1	.	C	A	G	.	.	.	.	.	.	.	.	A	.	.	.	.	.	.	.	.	.	.	.	.	.	.	.	.	.	.	.	.	.	.	I
Fra-LO61-2	.	C	A	G	.	.	.	.	.	.	.	.	A	.	.	.	.	.	.	.	.	.	.	.	.	.	.	.	.	.	.	.	.	.	.	I
Fra-LO71-1	.	C	A	G	.	.	.	.	.	.	.	.	A	.	.	.	.	.	.	.	.	.	.	.	.	.	.	.	.	.	.	.	.	.	.	I
Fra-LO71-2	.	C	A	G	.	.	.	.	.	.	.	.	A	.	.	.	.	.	.	.	.	.	.	.	.	.	.	.	.	.	.	.	.	.	.	I
Fra-MC_27-1	.	.	.	.	.	.	.	.	.	.	.	T	A	A	.	.	.	.	.	.	.	.	.	.	.	.	.	.	.	.	.	.	.	.	.	IIIa
Fra-MC_27-2	.	C	A	G	.	.	.	.	.	.	.	.	A	.	.	.	.	.	.	.	.	.	.	.	.	.	.	.	.	.	.	.	.	.	.	I
Fra-MC_2-1	.	.	.	.	.	.	.	.	.	.	.	.	A	A	.	.	.	.	.	.	.	.	.	.	.	.	.	.	.	.	.	.	.	.	.	III
Fra-MC_2-2	.	C	A	G	.	.	.	.	.	.	.	.	A	.	.	.	.	.	.	.	.	.	.	.	.	.	.	.	.	.	.	.	.	.	.	I
Fra-MC_3-1	.	.	.	.	.	.	.	.	.	.	.	.	A	A	.	.	.	.	.	.	.	.	.	.	.	.	.	.	.	.	.	.	.	.	.	III
Fra-MC_3-2	.	C	A	G	.	.	.	.	.	.	.	.	A	.	.	.	.	.	.	.	.	.	.	.	.	.	.	.	.	.	.	.	.	.	.	I
Fra-MC_18-1	.	.	.	.	.	.	.	.	.	.	.	.	A	A	.	.	.	.	.	.	.	.	.	.	.	.	.	.	.	.	.	.	.	.	.	III
Fra-MC_18-2	.	.	.	.	.	.	.	.	.	.	.	.	A	A	.	.	.	.	.	.	.	.	.	.	.	.	.	.	.	.	.	.	.	.	.	III
Fra-MC_13-1	.	.	.	.	.	.	.	.	.	.	.	.	A	A	.	.	.	.	.	.	.	.	.	.	.	.	.	.	.	.	.	.	.	.	.	III
Fra-MC_13-2	.	.	.	.	.	.	.	.	.	.	.	T	A	A	.	.	.	.	.	.	.	.	.	.	.	.	.	.	.	.	.	.	.	.	.	IIIa
Fra-MC_21-1	.	.	.	.	.	.	.	.	.	.	.	.	A	A	.	.	.	.	.	.	.	.	.	.	.	.	.	.	.	.	.	.	.	.	.	III
Fra-MC_21-2	.	.	.	.	.	.	.	.	.	.	.	.	A	A	.	.	.	.	.	.	.	.	.	.	.	.	.	.	.	.	.	.	.	.	.	III
Fra-MC_25-1	.	.	.	.	.	.	.	.	.	.	.	.	A	A	.	.	.	.	.	.	.	.	.	.	.	.	.	.	.	.	.	.	.	.	.	III
Fra-MC_25-2	.	.	.	.	.	.	.	.	.	.	.	.	A	A	.	.	.	.	.	.	.	.	.	.	.	.	.	.	.	.	.	.	.	.	.	III
Fra-MC_22-1	.	.	.	.	.	.	.	.	.	.	.	.	A	A	.	.	.	.	.	.	.	.	.	.	.	.	.	.	.	.	.	.	.	.	.	III
Fra-MC_22-2	.	.	.	.	.	.	.	.	.	.	.	.	A	A	.	.	.	.	.	.	.	.	.	.	.	.	.	.	.	.	.	.	.	.	.	III
Fra-MC_7-1	.	.	.	.	.	.	.	.	.	.	.	T	A	A	.	.	.	.	.	.	.	.	.	.	.	.	.	.	.	.	.	.	.	.	.	IIIa
Fra-MC_7-2	.	.	A	.	C	.	.	.	.	.	.	.	A	.	.	.	.	.	.	.	.	.	.	.	.	.	.	.	.	.	.	.	.	.	.	II
Fra-MC_10-1	.	C	A	G	.	.	.	.	.	.	.	.	A	.	.	.	.	.	.	.	.	.	.	.	.	.	.	.	.	.	.	.	.	.	.	I
Fra-MC_10-2	.	C	A	G	.	.	.	.	G	.	.	.	A	.	.	.	.	.	.	.	.	.	.	.	.	.	.	.	.	.	.	.	.	.	.	Ia
Fra-MC_4-1	.	C	A	G	.	.	.	.	.	.	.	.	A	.	.	.	.	.	.	.	.	.	.	.	.	.	.	.	.	.	.	.	.	.	.	I
Fra-MC_4-2	.	C	A	G	.	.	.	.	.	.	.	.	A	.	.	.	.	.	.	.	.	.	.	.	.	.	.	.	.	.	.	.	.	.	.	I
Fra-MC_6-1	.	C	A	G	.	.	.	.	.	.	.	.	A	.	.	.	.	.	.	.	.	.	.	.	.	.	.	.	.	.	.	.	.	.	.	I
Fra-MC_6-2	.	C	A	G	.	.	.	.	.	.	.	.	A	.	.	.	.	.	.	.	.	.	.	.	.	.	.	.	.	.	.	.	.	.	.	I
Fra-MC_2101-1	.	.	.	.	.	.	.	.	.	.	.	.	A	A	.	.	.	.	.	.	.	.	.	.	.	.	.	.	.	.	.	.	.	.	.	III
Fra-MC_2101-2	.	.	.	.	.	.	.	.	.	.	.	.	A	A	.	.	.	.	.	.	.	.	.	.	.	.	.	.	.	.	.	.	.	.	.	III
Fra-MC_2301-1	.	.	.	.	.	.	.	.	.	.	.	.	A	A	.	.	.	.	.	.	.	.	.	.	.	.	.	.	.	.	.	.	.	.	.	III
Fra-MC_2301-2	.	.	.	.	.	.	.	.	.	.	.	.	A	A	.	.	.	.	.	.	.	.	.	.	.	.	.	.	.	.	.	.	.	.	.	III
Fra-MC_1501-1	.	.	.	.	.	.	.	.	.	.	.	.	A	A	.	.	.	.	.	.	.	.	.	.	.	.	.	.	.	.	.	.	.	.	.	III
Fra-MC_1501-2	.	.	.	.	.	.	.	.	.	.	.	.	A	A	.	.	.	.	.	.	.	.	.	.	.	.	.	.	.	.	.	.	.	.	.	III
Fra-MC_1201-1	.	.	.	.	.	.	.	.	.	.	.	T	A	A	.	.	.	.	.	.	.	.	.	.	.	.	.	.	.	.	.	.	.	.	.	IIIa
Fra-MC_1201-2	.	.	.	.	.	.	.	.	.	.	.	.	A	A	.	.	.	.	.	.	.	.	.	.	.	.	.	.	.	.	.	.	.	.	.	III
Fra-MC_0301-1	.	.	.	.	.	.	.	.	.	.	.	.	A	A	.	.	.	.	.	.	.	.	.	.	.	.	.	.	.	.	.	.	.	.	.	III
Fra-MC_0301-2	.	.	.	.	.	.	.	.	.	.	.	.	A	A	.	.	.	.	.	.	.	.	.	.	.	.	.	.	.	.	.	.	.	.	.	III
Fra-MC_1301-1	.	.	A	.	C	.	.	.	.	.	.	.	A	.	.	.	.	.	.	.	.	.	.	.	.	.	.	.	.	.	.	.	.	.	.	II
Fra-MC_1301-2	.	.	.	.	.	.	.	.	.	.	.	.	A	A	.	.	.	.	.	.	.	.	.	.	.	.	.	.	.	.	.	.	.	.	.	III
Fra-MC_2201-1	.	.	A	.	C	.	.	.	.	.	.	.	A	.	.	.	.	.	.	.	.	.	.	.	.	.	.	.	.	.	.	.	.	.	.	II
Fra-MC_2201-2	.	.	.	.	.	.	.	.	.	.	.	.	A	A	.	.	.	.	.	.	.	.	.	.	.	.	.	.	.	.	.	.	.	.	.	III
Fra-MC_0201-1	.	.	.	.	.	.	.	.	.	.	.	.	A	.	.	.	.	.	.	.	.	.	.	.	.	.	.	.	.	.	.	.	.	.	.	IIa
Fra-MC_0201-2	.	C	A	G	.	.	.	.	.	.	.	.	A	.	.	.	.	.	.	.	.	.	.	.	.	.	.	.	.	.	.	.	.	.	.	I
Fra-MC_2001-1	.	.	.	.	.	.	.	.	.	.	.	.	A	A	.	.	.	.	.	.	.	.	.	.	.	.	.	.	.	.	.	.	.	.	.	III
Fra-MC_2001-2	.	C	A	G	.	.	.	.	.	.	.	.	A	A	.	.	.	.	.	.	.	.	.	.	.	.	.	.	.	.	.	.	.	.	.	IV
Fra-MC_2501-1	.	S	R	R	Y	.	.	.	.	.	.	Y	A	W	.	.	.	.	.	.	.	.	.	.	.	.	.	.	.	.	.	.	.	.	.	?
Fra-MC_2501-2	.	S	R	R	Y	.	.	.	.	.	.	Y	A	W	.	.	.	.	.	.	.	.	.	.	.	.	.	.	.	.	.	.	.	.	.	?
Fra-MC_0601-1	.	.	A	.	C	.	.	.	.	.	.	.	A	.	.	.	.	.	.	.	.	.	.	.	.	.	.	.	.	.	.	.	.	.	.	II
Fra-MC_0601-2	.	C	A	G	.	.	.	.	.	.	.	.	A	.	.	.	.	.	.	.	.	.	.	.	.	.	.	.	.	.	.	.	.	.	.	I
Fra-MC_1101-1	.	.	A	.	C	.	.	.	.	.	.	.	A	.	.	.	.	.	.	.	.	.	.	.	.	.	.	.	.	.	.	.	.	.	.	II
Fra-MC_1101-2	.	C	A	G	.	.	.	.	.	.	.	.	A	.	.	.	.	.	.	.	.	.	.	.	.	.	.	.	.	.	.	.	.	.	.	I
Fra-NA141-1	.	C	A	G	.	.	.	.	.	.	.	.	A	.	.	.	.	.	.	.	.	.	.	.	.	.	.	.	.	.	.	.	.	.	.	I
Fra-NA141-2	.	C	A	G	.	.	.	.	.	.	.	.	A	.	.	.	.	.	.	.	.	.	.	.	.	.	.	.	.	.	.	.	.	.	.	I
Fra-NA31-1	.	C	A	G	.	.	.	.	.	.	.	.	A	.	.	.	.	.	.	.	.	.	.	.	.	.	.	.	.	.	.	.	.	.	.	I
Fra-NA31-2	.	C	A	G	.	.	.	.	.	.	.	.	A	.	.	.	.	.	.	.	.	.	.	.	.	.	.	.	.	.	.	.	.	.	.	I
Fra-NA61-1	.	C	A	G	.	.	.	.	.	.	.	.	A	.	.	.	.	.	.	.	.	.	.	.	.	.	.	.	.	.	.	.	.	.	.	I
Fra-NA61-2	.	C	A	G	.	.	.	.	.	.	.	.	A	.	.	.	.	.	.	.	.	.	.	.	.	.	.	.	.	.	.	.	.	.	.	I
Fra-NA21-1	.	C	A	G	.	.	.	.	.	.	.	.	A	.	.	.	.	.	.	.	.	.	.	.	.	.	.	.	.	.	.	.	.	.	.	I
Fra-NA21-2	.	C	A	G	.	.	.	.	.	.	.	.	A	.	.	.	.	.	.	.	.	.	.	.	.	.	.	.	.	.	.	.	.	.	.	I
Fra-NA131-1	.	C	A	G	.	.	.	.	.	.	.	.	A	.	.	.	.	.	.	.	.	.	.	.	.	.	.	.	.	.	.	.	.	.	.	I
Fra-NA131-2	.	C	A	G	.	.	.	.	.	.	.	.	A	.	.	.	.	.	.	.	.	.	.	.	.	.	.	.	.	.	.	.	.	.	.	I
Fra-NA101-1	.	C	A	G	.	.	.	.	.	.	.	.	A	.	.	.	.	.	.	.	.	.	.	.	.	.	.	.	.	.	.	.	.	.	.	I
Fra-NA101-2	.	C	A	G	.	.	.	.	.	.	.	.	A	.	.	.	.	.	.	.	.	.	.	.	.	.	.	.	.	.	.	.	.	.	.	I
Fra-NA111-1	.	C	A	G	.	.	.	.	.	.	.	.	A	.	.	.	.	.	.	.	.	.	.	.	.	.	.	.	.	.	.	.	.	.	.	I
Fra-NA111-2	.	.	A	.	C	.	.	.	.	.	.	.	A	.	.	.	.	.	.	.	.	.	.	.	.	.	.	.	.	.	.	.	.	.	.	II
Fra-NA121-1	.	C	A	G	.	.	.	.	.	.	.	.	A	.	.	.	.	.	.	.	.	.	.	.	.	.	.	.	.	.	.	.	.	.	.	I
Fra-NA121-2	.	.	A	.	C	.	.	.	.	.	.	.	A	.	.	.	.	.	.	.	.	.	.	.	.	.	.	.	.	.	.	.	.	.	.	II
Fra-NA41-1	.	C	A	G	.	.	.	.	.	.	.	.	A	.	.	.	.	.	.	.	.	.	.	.	.	.	.	.	.	.	.	.	.	.	.	I
Fra-NA41-2	.	.	A	.	C	.	.	.	.	.	.	.	A	.	.	.	.	.	.	.	.	.	.	.	.	.	.	.	.	.	.	.	.	.	.	II
Fra-NA71-1	.	C	A	G	.	.	.	.	.	.	.	.	A	.	.	.	.	.	.	.	.	.	.	.	.	.	.	.	.	.	.	.	.	.	.	I
Fra-NA71-2	.	.	A	.	C	.	.	.	.	.	.	.	A	.	.	.	.	.	.	.	.	.	.	.	.	.	.	.	.	.	.	.	.	.	.	II
Fra-NA92-1	.	C	A	G	.	.	.	.	.	.	.	.	A	.	.	.	.	.	.	.	.	.	.	.	.	.	.	.	.	.	.	.	.	.	.	I
Fra-NA92-2	.	.	A	.	C	.	.	.	.	.	.	.	A	.	.	.	.	.	.	.	.	.	.	.	.	.	.	.	.	.	.	.	.	.	.	II
Fra-NA81-1	.	.	A	.	C	.	.	.	.	.	.	.	A	.	.	.	.	.	.	.	.	.	.	.	.	.	.	.	.	.	.	.	.	.	.	II
Fra-NA81-2	.	.	A	.	C	.	.	.	.	.	.	.	A	.	.	.	.	.	.	.	.	.	.	.	.	.	.	.	.	.	.	.	.	.	.	II
Ger-SL11-1	.	C	A	G	.	.	.	.	.	.	.	.	A	.	.	.	.	.	.	.	.	.	.	.	.	.	.	.	.	.	.	.	.	.	.	I
Ger-SL11-2	.	C	A	G	.	.	.	.	.	.	.	.	A	.	.	.	.	.	.	.	.	.	.	.	.	.	.	.	.	.	.	.	.	.	.	I
Ger-SL3-1	.	C	A	G	.	.	.	.	.	.	.	.	A	.	.	.	.	.	.	.	.	.	.	.	.	.	.	.	.	.	.	.	.	.	.	I
Ger-SL3-2	.	C	A	G	.	.	.	.	.	.	.	.	A	.	.	.	.	.	.	.	.	.	.	.	.	.	.	.	.	.	.	.	.	.	.	I
Ger-SL91-1	.	C	A	G	.	.	.	.	.	.	.	.	A	.	.	.	.	.	.	.	.	.	.	.	.	.	.	.	.	.	.	.	.	.	.	I
Ger-SL91-2	.	C	A	G	.	.	.	.	.	.	.	.	A	.	.	.	.	.	.	.	.	.	.	.	.	.	.	.	.	.	.	.	.	.	.	I
Ger-SL181-1	.	C	A	G	.	.	.	.	.	.	.	.	A	.	.	.	.	.	.	.	.	.	.	.	.	.	.	.	.	.	.	.	.	.	.	I
Ger-SL181-2	.	C	A	G	.	.	.	.	.	.	.	.	A	.	.	.	.	.	.	.	.	.	.	.	.	.	.	.	.	.	.	.	.	.	.	I
Ger-SL51-1	.	C	A	G	.	.	.	.	.	.	.	.	A	.	.	.	.	.	.	.	.	.	.	.	.	.	.	.	.	.	.	.	.	.	.	I
Ger-SL51-2	.	C	A	G	.	.	.	.	.	.	.	.	A	.	.	.	.	.	.	.	.	.	.	.	.	.	.	.	.	.	.	.	.	.	.	I
Ger-SL41-1	.	C	A	G	.	.	.	.	.	.	.	.	A	.	.	.	.	.	.	.	.	.	.	.	.	.	.	.	.	.	.	.	.	.	.	I
Ger-SL41-2	.	C	A	G	.	.	.	.	.	.	.	.	A	.	.	.	.	.	.	.	.	.	.	.	.	.	.	.	.	.	.	.	.	.	.	I
Ger-SL171-1	.	C	A	G	.	.	.	.	.	.	.	.	A	.	.	.	.	.	.	.	.	.	.	.	.	.	.	.	.	.	.	.	.	.	.	I
Ger-SL171-2	.	C	A	G	.	.	.	.	.	.	.	.	A	.	.	.	.	.	.	.	.	.	.	.	.	.	.	.	.	.	.	.	.	.	.	I
Ger-SL151-1	.	C	A	G	.	.	.	.	.	.	.	.	A	.	.	.	.	.	.	.	.	.	.	.	.	.	.	.	.	.	.	.	.	.	.	I
Ger-SL151-2	.	C	A	G	.	.	.	.	.	.	.	.	A	.	.	.	.	.	.	.	.	.	.	.	.	.	.	.	.	.	.	.	.	.	.	I
Ger-SL131-1	.	C	A	G	.	.	.	.	.	.	.	.	A	.	.	.	.	.	.	.	.	.	.	.	.	.	.	.	.	.	.	.	.	.	.	I
Ger-SL131-2	.	C	A	G	.	.	.	.	.	.	.	.	A	.	.	.	.	.	.	.	.	.	.	.	.	.	.	.	.	.	.	.	.	.	.	I
Ger-SL141-1	.	C	A	G	.	.	.	.	.	.	.	.	A	.	.	.	.	.	.	.	.	.	.	.	.	.	.	.	.	.	.	.	.	.	.	I
Ger-SL141-2	.	.	A	.	C	.	.	.	.	.	.	.	A	.	.	.	.	.	.	.	.	.	.	.	.	.	.	.	.	.	.	.	.	.	.	II
Ger-SL83-1	.	C	A	G	.	.	.	.	.	.	.	.	A	.	.	.	.	.	.	.	.	.	.	.	.	.	.	.	.	.	.	.	.	.	.	I
Ger-SL83-2	.	.	A	.	C	.	.	.	.	.	.	.	A	.	.	.	.	.	.	.	.	.	.	.	.	.	.	.	.	.	.	.	.	.	.	II
Ger-SL16-1	.	.	A	.	C	.	.	.	.	.	.	.	A	.	.	.	.	.	.	.	.	.	.	.	.	.	.	.	.	.	.	.	.	.	.	II
Ger-SL16-2	.	.	A	.	C	.	.	.	.	.	.	.	A	.	.	.	.	.	.	.	.	.	.	.	.	.	.	.	.	.	.	.	.	.	.	II
Dom-IR21-1	.	.	.	.	.	.	.	.	.	.	.	.	A	A	.	.	.	.	.	.	.	.	.	.	.	.	.	.	.	.	.	.	.	.	.	III
Dom-IR21-2	.	C	A	G	.	.	.	.	.	.	.	.	A	A	.	.	.	.	.	.	.	.	.	.	.	.	.	.	.	.	.	.	.	.	.	IV
Dom-IR63-1	.	.	.	.	.	.	.	.	.	.	.	.	A	A	.	.	.	.	.	.	.	.	.	.	.	.	.	.	.	.	.	.	.	.	.	III
Dom-IR63-2	.	.	.	.	.	.	.	.	.	.	.	.	A	A	.	.	.	.	.	.	.	.	.	.	.	.	.	.	.	.	.	.	.	.	.	III
Dom-IR64-1	.	.	.	.	.	.	.	.	.	.	.	.	A	A	.	.	.	.	.	.	.	.	.	.	.	.	.	.	.	.	.	.	.	.	.	III
Dom-IR64-2	.	.	.	.	.	.	.	.	.	.	.	.	A	A	.	.	.	.	.	.	.	.	.	.	.	.	.	.	.	.	.	.	.	.	.	III
Dom-IR61-1	.	.	.	.	.	.	.	.	.	.	.	.	A	A	.	.	.	.	.	.	.	.	.	.	.	.	.	.	.	.	.	.	.	.	.	III
Dom-IR61-2	.	.	.	.	.	.	.	.	.	.	.	.	A	A	.	.	.	.	.	.	.	.	.	.	.	.	.	.	.	.	.	.	.	.	.	III
Dom-IR52-1	.	.	.	.	.	.	.	.	.	.	.	.	A	A	.	.	.	.	.	.	.	.	.	.	.	.	.	.	.	.	.	.	.	.	.	III
Dom-IR52-2	.	.	.	.	.	.	.	.	.	.	.	.	A	A	.	.	.	.	.	.	.	.	.	.	.	.	.	.	.	.	.	.	.	.	.	III
Dom-IR51-1	.	.	.	.	.	.	.	.	.	.	.	.	A	A	.	.	.	.	.	.	.	.	.	.	.	.	.	.	.	.	.	.	.	.	.	III
Dom-IR51-2	.	.	.	.	.	.	.	.	.	.	.	.	A	A	.	.	.	.	.	.	.	.	.	.	.	.	.	.	.	.	.	.	.	.	.	III
Dom-IR31-1	.	.	.	.	.	.	.	.	.	.	.	.	A	A	.	.	.	.	.	.	.	.	.	.	.	.	.	.	.	.	.	.	.	.	.	III
Dom-IR31-2	.	.	.	.	.	.	.	.	.	.	.	.	A	A	.	.	.	.	.	.	.	.	.	.	.	.	.	.	.	.	.	.	.	.	.	III
Dom-IR29-1	.	.	.	.	.	.	.	.	.	.	.	.	A	A	.	.	.	.	.	.	.	.	.	.	.	.	.	.	.	.	.	.	.	.	.	III
Dom-IR29-2	.	.	.	.	.	.	.	.	.	.	.	.	A	A	.	.	.	.	.	.	.	.	.	.	.	.	.	.	.	.	.	.	.	.	.	III
Dom-IR27-1	.	.	.	.	.	.	.	.	.	.	.	.	A	A	.	.	.	.	.	.	.	.	.	.	.	.	.	.	.	.	.	.	.	.	.	III
Dom-IR27-2	.	.	.	.	.	.	.	.	.	.	.	.	A	A	.	.	.	.	.	.	.	.	.	.	.	.	.	.	.	.	.	.	.	.	.	III
Dom-IR25-1	.	.	.	.	.	.	.	.	.	.	.	.	A	A	.	.	.	.	.	.	.	.	.	.	.	.	.	.	.	.	.	.	.	.	.	III
Dom-IR25-2	.	.	.	.	.	.	.	.	.	.	.	.	A	A	.	.	.	.	.	.	.	.	.	.	.	.	.	.	.	.	.	.	.	.	.	III
Dom-IR23-1	.	.	.	.	.	.	.	.	.	.	.	.	A	A	.	.	.	.	.	.	.	.	.	.	.	.	.	.	.	.	.	.	.	.	.	III
Dom-IR23-2	.	.	.	.	.	.	.	.	.	.	.	.	A	A	.	.	.	.	.	.	.	.	.	.	.	.	.	.	.	.	.	.	.	.	.	III
Dom-IR22-1	.	.	.	.	.	.	.	.	.	.	.	.	A	A	.	.	.	.	.	.	.	.	.	.	.	.	.	.	.	.	.	.	.	.	.	III
Dom-IR22-2	.	.	.	.	.	.	.	.	.	.	.	.	A	A	.	.	.	.	.	.	.	.	.	.	.	.	.	.	.	.	.	.	.	.	.	III
Musc-CR1-1	.	.	.	.	.	.	.	.	.	C	.	.	A	.	.	.	.	-	-	-	.	.	.	.	A	.	.	.	.	.	.	.	.	.	.	V
Musc-CR1-2	.	.	.	.	.	.	.	.	.	C	.	.	A	.	.	.	.	-	-	-	.	.	.	.	A	.	.	.	.	.	.	.	.	.	.	V
Musc-CR18-1	.	.	.	.	.	.	.	.	.	C	.	.	A	.	.	.	.	-	-	-	.	.	.	.	A	.	.	.	.	.	.	.	.	.	.	V
Musc-CR18-2	.	.	.	.	.	.	.	.	.	C	.	.	A	.	.	.	.	-	-	-	.	.	.	.	A	.	.	.	.	.	.	.	.	.	.	V
Musc-CR10-1	.	.	.	.	.	.	.	.	.	C	.	.	A	.	.	.	.	-	-	-	.	.	.	.	A	.	.	.	.	.	.	.	.	.	.	V
Musc-CR10-2	.	.	.	.	.	.	.	.	.	C	.	.	A	.	.	.	.	-	-	-	.	.	.	.	A	.	.	.	.	.	.	.	.	.	.	V
Musc-CR12-1	.	.	.	.	.	.	.	.	.	C	.	.	A	.	.	.	.	-	-	-	.	.	.	.	A	.	.	.	.	.	.	.	.	.	.	V
Musc-CR12-2	.	.	.	.	.	.	.	.	.	C	.	.	A	.	.	.	.	-	-	-	.	.	.	.	A	.	.	.	.	.	.	.	.	.	.	V
Musc-CR13-1	.	.	.	.	.	.	.	.	.	C	.	.	A	.	.	.	.	-	-	-	.	.	.	.	A	.	.	.	.	.	.	.	.	.	.	V
Musc-CR13-2	.	.	.	.	.	.	.	.	.	C	.	.	A	.	.	.	.	-	-	-	.	.	.	.	A	.	.	.	.	.	.	.	.	.	.	V
Musc-CR14-1	.	.	.	.	.	.	.	.	.	C	.	.	A	.	.	.	.	-	-	-	.	.	.	.	A	.	.	.	.	.	.	.	.	.	.	V
Musc-CR14-2	.	.	.	.	.	.	.	.	.	C	.	.	A	.	.	.	.	-	-	-	.	.	.	.	A	.	.	.	.	.	.	.	.	.	.	V
Musc-CR16-1	.	.	.	.	.	.	.	.	.	C	.	.	A	.	.	.	.	-	-	-	.	.	.	.	A	.	.	.	.	.	.	.	.	.	.	V
Musc-CR16-2	.	.	.	.	.	.	.	.	.	C	.	.	A	.	.	.	.	-	-	-	.	.	.	.	A	.	.	.	.	.	.	.	.	.	.	V
Musc-CR17-1	.	.	.	.	.	.	.	.	.	C	.	.	A	.	.	.	.	-	-	-	.	.	.	.	A	.	.	.	.	.	.	.	.	.	.	V
Musc-CR17-2	.	.	.	.	.	.	.	.	.	C	.	.	A	.	.	.	.	-	-	-	.	.	.	.	A	.	.	.	.	.	.	.	.	.	.	V
Musc-CR2-1	.	.	.	.	.	.	.	.	.	C	.	.	A	.	.	.	.	-	-	-	.	.	.	.	A	.	.	.	.	.	.	.	.	.	.	V
Musc-CR2-2	.	.	.	.	.	.	.	.	.	C	.	.	A	.	.	.	.	-	-	-	.	.	.	.	A	.	.	.	.	.	.	.	.	.	.	V
Musc-CR3-1	.	.	.	.	.	.	.	.	.	C	.	.	A	.	.	.	.	-	-	-	.	.	.	.	A	.	.	.	.	.	.	.	.	.	.	V
Musc-CR3-2	.	.	.	.	.	.	.	.	.	C	.	.	A	.	.	.	.	-	-	-	.	.	.	.	A	.	.	.	.	.	.	.	.	.	.	V
Musc-CR6-1	.	.	.	.	.	.	.	.	.	C	.	.	A	.	.	.	.	-	-	-	.	.	.	.	A	.	.	.	.	.	.	.	.	.	.	V
Musc-CR6-2	.	.	.	.	.	.	.	.	.	C	.	.	A	.	.	.	.	-	-	-	.	.	.	.	A	.	.	.	.	.	.	.	.	.	.	V
Musc-CR5-1	.	.	.	.	.	.	.	.	.	C	.	.	A	.	.	.	.	-	-	-	.	.	.	.	A	.	.	.	.	.	.	.	.	.	.	V
Musc-CR5-2	.	.	.	.	.	.	.	.	.	C	.	.	A	.	.	.	.	-	-	-	.	.	.	.	A	.	.	.	.	.	.	.	.	.	.	V
Musc-AL11-1	.	.	.	.	.	.	.	.	.	C	.	.	A	.	A	.	.	-	-	-	.	.	.	.	A	.	.	.	.	.	.	.	.	.	.	VI
Musc-AL11-2	.	.	.	.	.	.	.	.	.	C	.	.	A	.	A	.	.	-	-	-	.	.	.	.	A	.	.	.	.	.	.	.	.	.	.	VI
Musc-AL1-1	.	.	.	.	.	.	.	.	.	C	.	.	A	.	A	.	.	-	-	-	.	.	.	.	A	.	.	.	.	.	.	.	.	.	.	VI
Musc-AL1-2	.	.	.	.	.	.	.	.	.	C	.	.	A	.	A	.	.	-	-	-	.	.	.	.	A	.	.	.	.	.	.	.	.	.	.	VI
Musc-AL6-1	.	.	.	.	.	.	.	.	.	C	.	.	A	.	A	.	.	-	-	-	.	.	.	.	A	.	.	.	.	.	.	.	.	.	.	VI
Musc-AL6-2	.	.	.	.	.	.	.	.	.	C	.	.	A	.	A	.	.	-	-	-	.	.	.	.	A	.	.	.	.	.	.	.	.	.	.	VI
Musc-AL15-1	.	.	.	.	.	.	.	.	.	C	.	.	A	.	A	.	.	-	-	-	.	.	.	.	A	.	.	.	.	.	.	.	.	.	.	VI
Musc-AL15-2	.	.	.	.	.	.	.	.	.	C	.	.	A	.	A	.	.	-	-	-	.	.	.	.	A	.	.	.	.	.	.	.	.	.	.	VI
Musc-AL13-1	A	.	.	.	.	.	.	.	.	C	.	.	A	.	A	.	.	-	-	-	.	.	.	.	A	.	.	.	.	.	.	.	.	.	.	VIa
Musc-AL13-2	.	.	.	.	.	.	.	.	.	C	.	.	A	.	A	.	.	-	-	-	.	.	.	.	A	.	.	.	.	.	.	.	.	.	.	VI
Musc-AL2-1	.	.	.	.	.	.	.	.	.	C	.	.	A	.	A	.	.	-	-	-	.	.	.	.	A	.	.	.	.	.	.	.	.	.	.	VI
Musc-AL2-2	.	.	.	.	.	.	.	.	.	C	.	.	A	.	.	.	.	-	-	-	.	.	.	.	A	.	.	.	.	.	.	.	.	.	.	V
Musc-AL3-1	.	.	.	.	.	.	.	.	.	C	.	.	A	.	A	.	.	-	-	-	.	.	.	.	A	.	.	.	.	.	.	.	.	.	.	VI
Musc-AL3-2	.	.	.	.	.	.	.	.	.	C	.	.	A	.	A	.	.	-	-	-	.	.	.	.	A	.	.	.	.	.	.	.	.	.	.	VI
Musc-AL4-1	.	.	.	.	.	.	.	.	.	C	.	.	A	.	A	.	.	-	-	-	.	.	.	.	A	.	.	.	.	.	.	.	.	.	.	VI
Musc-AL4-2	.	.	.	.	.	.	.	.	.	C	.	.	A	.	A	.	.	-	-	-	.	.	.	.	A	.	.	.	.	.	.	.	.	.	.	VI
Musc-AL9-1	.	.	.	.	.	.	.	.	.	C	.	.	A	.	A	.	.	-	-	-	.	.	.	.	A	.	.	.	.	.	.	.	.	.	.	VI
Musc-AL9-2	.	.	.	.	.	.	.	.	.	C	.	.	A	.	A	.	.	-	-	-	.	.	.	.	A	.	.	.	.	.	.	.	.	.	.	VI
Musc-AL14-1	.	.	.	.	.	.	.	.	.	C	.	.	A	.	A	.	.	-	-	-	.	.	.	.	A	.	.	.	.	.	.	.	.	.	.	VI
Musc-AL14-2	.	.	.	.	.	.	.	.	.	C	.	.	A	.	A	.	.	-	-	-	.	.	.	.	A	.	.	.	.	.	.	.	.	.	.	VI
Musc-AL10-1	.	.	.	.	.	.	.	.	.	C	.	.	A	.	A	.	.	-	-	-	.	.	.	.	A	.	.	.	.	.	.	.	.	.	.	VI
Musc-AL10-2	.	.	.	.	.	.	.	.	.	C	.	.	A	.	.	.	.	-	-	-	.	.	.	.	A	.	.	.	.	.	.	.	.	.	.	V
Musc-AL7-1	.	.	.	.	.	.	.	.	.	C	.	.	A	.	A	.	.	-	-	-	.	.	.	.	A	.	.	.	.	.	.	.	.	.	.	VI
Musc-AL7-2	.	.	.	.	.	.	.	.	.	C	.	.	A	.	A	.	.	-	-	-	.	.	.	.	A	.	.	.	.	.	.	.	.	.	.	VI
Cast-TAI2967-1	.	.	A	G	.	.	C	.	.	.	.	.	A	.	.	.	.	.	.	.	-	-	-	-	-	-	-	-	-	-	-	-	-	-	-	CAS
Cast-TAI2967-2	.	.	A	G	.	.	C	.	.	.	.	.	A	.	.	.	.	.	.	.	-	-	-	-	-	-	-	-	-	-	-	-	-	-	-	CAS
Cast-TAI2971-1	.	.	A	G	.	.	C	.	.	.	.	.	A	.	.	.	.	.	.	.	-	-	-	-	-	-	-	-	-	-	-	-	-	-	-	CAS
Cast-TAI2971-2	.	.	A	G	.	.	C	.	.	.	.	.	A	.	.	.	.	.	.	.	-	-	-	-	-	-	-	-	-	-	-	-	-	-	-	CAS
Scl100-1	.	.	A	.	.	A	.	T	.	.	.	.	A	.	.	C	.	.	.	.	.	.	.	.	.	.	.	.	.	.	.	.	.	.	.	SPIC
Scl100-2	.	.	A	.	.	A	.	T	.	.	.	.	A	.	.	C	.	.	.	.	.	.	.	.	.	.	.	.	.	.	.	.	.	.	.	SPIC
Scl103-1	.	.	A	.	.	A	.	T	.	.	.	.	A	.	.	C	.	.	.	.	.	.	.	.	.	.	.	.	.	.	.	.	.	.	.	SPIC
Scl103-2	.	.	A	.	.	A	.	T	.	.	.	.	A	.	.	C	.	.	.	.	.	.	.	.	.	.	.	.	.	.	.	.	.	.	.	SPIC
SP2723-1	.	.	A	.	.	A	.	T	.	.	T	.	A	.	.	.	A	.	.	.	.	.	.	.	.	.	.	.	.	.	.	.	.	.	.	SPRE
SP2723-2	.	.	A	.	.	A	.	T	.	.	T	.	A	.	.	.	A	.	.	.	.	.	.	.	.	.	.	.	.	.	.	.	.	.	.	SPRE
SP2729-1	.	.	A	.	.	A	.	T	.	.	T	.	A	.	.	.	A	.	.	.	.	.	.	.	.	.	.	.	.	.	.	.	.	.	.	SPRE
SP2729-2	.	.	A	.	.	A	.	T	.	.	T	.	A	.	.	.	A	.	.	.	.	.	.	.	.	.	.	.	.	.	.	.	.	.	.	SPRE
